# Supplementary material for: Tracing genetic diversity captures the molecular basis of misfolding disease
Source: Nat Commun. 2024 Apr 18;15:3333. doi: 10.1038/s41467-024-47520-0 (PMC11026414; doi:10.1038/s41467-024-47520-0)
Supplement: Supplementary file 4 — Source Data [file 41467_2024_47520_MOESM4_ESM.xlsx]

## Sheet: Fig. 1d
Figure 1d
Variant	Normalized secreted monomer			Normalized intracellular polymer			Normalized NE inhibitory activity
	avg.	s.d.	n	avg.	s.d.	n	avg.	s.d.	n
WT	1.00015	0.000395421	3	0.188795	0.00309285	3	1	1.30348e-09	3
S6L	0.355264	0.0290221	3	0.379576	0.0271736	3	0.661955	0.0324517	3
S38F	0.886573	0.0457972	3	0.110885	0.00535498	3	0.979392	0.0805805	3
H39N	0.559959	0.053836	3	0.179634	0.00791102	3	0.940893	0.0870566	3
S60R	1.15166	0.0364579	3	0.479038	0.0233994	3	0.830308	0.0398795	3
Y62*	0.154612	0.00331352	3	0.0722117	0.00251942	3	0.255715	0.0238787	3
R63C	0.523714	0.0243917	3	0.699235	0.018516	3	0.665601	0.0390926	3
L65P	0.191283	0.0126801	3	0.432123	0.0422038	3	0.405541	0.0392464	3
S71I	0.525669	0.0369836	3	0.126668	0.00988857	3	0.712924	0.0324807	3
I74N	0.277915	0.00464257	3	0.921105	0.0319541	3	0.540211	0.05088	3
227-229delTCT	0.164371	0.0100227	3	0.982645	0.027651	3	0.359222	0.0145348	3
S77F	0.143613	0.00635823	3	1.19446	0.0647656	3	0.503741	0.0142779	3
A82D	0.403196	0.0237251	3	0.733822	0.0325337	3	0.433372	0.0408775	3
A84T	0.551777	0.0392416	3	0.100177	0.00454195	3	0.7734	0.0332499	3
G91E	0.260982	0.0191528	3	0.109491	0.00606345	3	0.679772	0.0476662	3
T92I	0.333853	0.0250298	3	0.105824	0.00473403	3	0.723129	0.036116	3
E99V	0.363334	0.0143428	3	0.587146	0.0236236	3	0.566412	0.0376299	3
N107K	0.446986	0.0132171	3	0.124162	0.00330218	3	0.611776	0.0587102	3
T109M	0.846387	0.0733689	3	0.208115	0.0147324	3	0.83354	0.0515972	3
I116N	0.306389	0.0158195	3	0.50018	0.0360757	3	0.520645	0.0280422	3
G119V	1.36014	0.078992	3	0.187424	0.0129506	3	0.837201	0.0381957	3
R125H	0.569631	0.0322225	3	0.127572	0.00227946	3	0.733133	0.0402144	3
Q129P	0.345338	0.0252319	3	0.132716	0.00972305	3	0.560971	0.0401515	3
G139S	0.594016	0.041158	3	0.183823	0.0141207	3	0.773612	0.0259137	3
G172R	0.450723	0.0402498	3	0.134687	0.013043	3	0.793493	0.0525707	3
E175K	0.230307	0.00252469	3	0.0983136	0.00322133	3	0.450265	0.039602	3
Q180E	1.35294	0.0415593	3	0.21992	0.0220336	3	0.984333	0.0451061	3
K198E	0.371272	0.0305417	3	0.170103	0.00899955	3	0.835617	0.0691687	3
Y211H	1.29726	0.0578208	3	0.247753	0.011888	3	0.88372	0.0278086	3
F222L	0.519985	0.0212878	3	0.384158	0.00852262	3	0.915797	0.0450914	3
E228K	0.521028	0.045898	3	0.199668	0.0131454	3	0.747197	0.0479476	3
F232L	0.212639	0.00200323	3	0.259258	0.0132241	3	0.623593	0.027962	3
V234E	0.531351	0.0420204	3	0.534244	0.0315772	3	0.704883	0.0305606	3
V237A	0.881305	0.0301833	3	0.323324	0.0193608	3	1.00737	0.0863942	3
P243S	1.2275	0.0641744	3	0.570963	0.0300789	3	0.801676	0.042008	3
R247C	0.560342	0.051051	3	0.456214	0.0409193	3	0.699277	0.0181262	3
G249R	0.562777	0.0343029	3	0.731091	0.0437681	3	0.699116	0.0242495	3
F251C	0.36775	0.00554959	3	0.286096	0.0157953	3	0.595027	0.0518713	3
C256W	0.56091	0.027109	3	0.390262	0.0201679	3	0.574003	0.0527189	3
T273A	0.737535	0.0367337	3	0.27753	0.0137142	3	0.801315	0.0734361	3
D280V	0.277048	0.010791	3	0.679911	0.0328116	3	0.560605	0.0310918	3
E281*	0.165905	0.00688385	3	0.0672073	0.00294491	3	0.385983	0.0286128	3
K283I	0.464221	0.0308973	3	0.741173	0.0239013	3	0.589978	0.0523828	3
L287P	0.173376	0.00616263	3	1.05313	0.0353432	3	0.648154	0.0324423	3
E288V(S)	0.428228	0.0308271	3	0.77544	0.0534439	3	0.560628	0.017848	3
T292I	0.46784	0.0249189	3	0.848753	0.0617391	3	0.762017	0.0158562	3
D294N	0.406826	0.0534571	3	0.198703	0.0151452	3	0.745639	0.0665024	3
K298N	1.37726	0.0622205	3	0.474861	0.0113471	3	0.802421	0.0434142	3
L300P	0.484635	0.0147757	3	0.271888	0.0141	3	0.68782	0.0270576	3
E303Q	1.38794	0.0584094	3	0.554542	0.0123321	3	0.949149	0.0435108	3
A308S	0.787815	0.0323535	3	0.573204	0.0313532	3	1.03116	0.0771712	3
K334E	1.05999	0.0520453	3	0.427779	0.0224614	3	0.828078	0.0312044	3
1027-1028delTC	0.149714	0.00694849	3	0.054043	0.00408938	3	0.43653	0.0403063	3
G344R	1.13782	0.0803874	3	0.113643	0.00800711	3	1.13885	0.0754567	3
G344E	0.871989	0.0495988	3	0.17124	0.00703807	3	0.901777	0.0545432	3
V345F	1.02098	0.0726924	3	0.14644	0.00517048	3	0.923022	0.0473133	3
k352E	0.4707	0.0156205	3	0.143119	0.00536758	3	0.650171	0.0500865	3
S354F	0.733958	0.0410066	3	0.223733	0.0140988	3	1.00366	0.0325791	3
V357M	0.328981	0.0212771	3	0.123978	0.011801	3	0.38347	0.0149515	3
H358D	0.324812	0.0197281	3	1.753	0.0719797	3	0.484969	0.0227635	3
K359E	0.534955	0.03647	3	0.211656	0.015374	3	0.646402	0.054395	3
A360P	0.485925	0.0222396	3	0.9598	0.062199	3	0.451178	0.0379237	3
A360T	0.672445	0.0513875	3	0.502655	0.0257673	3	0.601508	0.0563784	3
D365N	0.630836	0.0604176	3	0.383055	0.0222752	3	0.802642	0.0713655	3
E366K(Z)	0.366508	0.0107626	3	1	9.40724e-10	3	0.355536	0.0191504	3
A379D	1.00419	0.0371691	3	0.403706	0.0225769	3	0.907351	0.0264199	3
M382R	1.41777	0.0787257	3	0.376678	0.0104069	3	1.08179	0.0727885	3
P386S	0.283563	0.00463852	3	0.105912	0.00284438	3	0.525362	0.0697314	3
E387K	0.194815	0.0110461	3	0.106606	0.00917211	3	0.646102	0.0618027	3
K392E	0.451186	0.0324676	3	0.609576	0.0331977	3	0.675977	0.041136	3
P393L	0.225926	0.017048	3	1.09379	0.0484758	3	0.505758	0.040619	3
P393S	0.35844	0.0156688	3	0.725496	0.0359787	3	0.634831	0.0265633	3
P393T	0.486105	0.0191874	3	0.878773	0.0310692	3	0.822835	0.0336817	3
E400D	1.28731	0.0387356	3	0.3135	0.0204659	3	0.95261	0.0533582	3
M409T	0.276451	0.0147095	3	0.959057	0.0524288	3	0.382741	0.0215542	3
P415H	0.19459	0.00745223	3	1.34508	0.0672366	3	0.573111	0.0487584	3
n represents times of independent experimental measures

## Sheet: Fig. 1e
Figure 1e
Variant	Serum AAT levels for the patients with homozygous mutations (g/L)				Secreted Monomer			Linear fit
	avg.	s.d.	n	source	avg.	s.d.	n	Pearson 's r	p value
WT	1.5	n.a.	58087	[1]	1.00015	0.000395421	3	0.756	0.007
227-229delTCT	0.104	n.a.	1	[2]	0.164371	0.0100227	3
S77F	0.145	n.a.	1	[3]	0.143613	0.00635823	3
G91E	0.47	n.a.	1	[4]	0.260982	0.0191528	3
G172R	0.2295	0.0714178	2	[5][6]	0.450723	0.0402498	3
E281*	0	n.a.	1	[7]	0.165905	0.00688385	3
E288V	0.84	n.a.	1	[8]	0.428228	0.0308271	3
1027-1028delTC	0	n.a.	1	[9]	0.149714	0.00694849	3
V357M	1.26	n.a.	1	[10]	0.328981	0.0212771	3
A360P	0.4	n.a.	1	[11]	0.485925	0.0222396	3
Z	0.25	n.a.	1	[12]	0.366508	0.0107626	3
n represents times of independent experimental measures
[1] Bornhorst JA, Greene DN, Ashwood ER, Grenache DG. alpha1-Antitrypsin phenotypes and associated serum protein concentrations in a large clinical population. Chest. 2013;143(4):1000-8.
[2]D. T. Curiel et al., “Molecular basis of the liver and lung disease associated with the α1-antitrypsin deficiency allele M(malton),” J. Biol. Chem., vol. 264, no. 23, pp. 13938–13945, 1989.
[3]K. Seyamasq, T. Nukiwas, K. Takabell, H. Takahashi, and K. Miyakell, “Siiyama (Serine 53 (TCC) to Phenylalanine 53 (TTC)) A NEW a1-ANTITRYPSIN-DEFICIENT VARIANT WITH MUTATION ON A PREDICTED CONSERVED RESIDUE OF THE SERPIN BACKBONE,” J. Biol. Chem., vol. 266, no. 7, pp. 12627–12632, 1991.
[4]D. T. Curiel, C. Vogelmeier, R. C. Hubbard, L. E. Stier, and R. G. Crystal, “Molecular basis of alpha 1-antitrypsin deficiency and emphysema associated with the alpha 1-antitrypsin Mmineral springs allele.,” Mol. Cell. Biol., vol. 10, no. 1, pp. 47–56, 1990.
[5]L. Lodewyckx, C. Vandevyver, C. Vandervorst, W. Van Steenbergen, J. Raus, and L. Michiels, “Mutation detection in the alpha-1 antitrypsin gene (PI) using denaturing gradient gel electrophoresis,” Hum. Mutat., vol. 18, no. 3, pp. 243–250, 2001.
[6]E. Matsunaga, S. Shiokawa, H. Nakamura, T. Maruyama, K. Tsuda, and Y. Fukumaki, “Molecular analysis of the gene of the α1-antitrypsin deficiency variant, Mnichinan,” Am. J. Hum. Genet., vol. 46, no. 3, pp. 602–612, 1990.
[7]I. Ferrarotti et al., “Identification and characterisation of eight novel SERPINA1 Null mutations,” Orphanet J. Rare Dis., vol. 9, no. 1, pp. 1–9, 2014.
[8]M. Zorzetto et al., “SERPINA1 gene variants in individuals from the general population with reduced α1-antitrypsin concentrations,” Clin. Chem., vol. 54, no. 8, pp. 1331–1338, 2008.
[9]R. N. Sifers, S. Brashears-Macatee, V. J. Kidd, H. Muensch, and S. L. C. Woo, “A frameshift mutation results in a truncated α1-antitrypsin that is retained within the rough endoplasmic reticulum,” J. Biol. Chem., vol. 263, no. 15, pp. 7330–7335, 1988.
[10] N. K. Arora et al., “Alpha 1 antitrypsin deficiency in children with chronic liver disease in North India,” Indian Pediatr., vol. 47, no. 12, pp. 1015–1023, 2010.
[11] I. Haq et al., “Deficiency mutations of alpha-1 antitrypsin: Effects on folding, function, and polymerization,” Am. J. Respir. Cell Mol. Biol., vol. 54, no. 1, pp. 71–80, 2016.
[12] V. J. Kidd, R. B. Wallace, K. Itakura, and S. L. C. Woo, “α1-Antitrypsin deficiency detection by direct analysis of the mutation in the gene,” Nature, vol. 304, no. 5923, pp. 230–234, 1983.

## Sheet: Fig. 1f
Figure 1f
Variant	Serum AAT levels for the patients caring Z mutations (g/L)				Secreted Monomer			Linear fit
	avg.	s.d.	n	source	avg.	s.d.	n	Pearson 's r	p value
WT	0.81	n.a.	1	[1]	1.00015	0.000395421	3	0.659	0.004
S6L	0.2	n.a.	1	[2]	0.355264	0.0290221	3
227-229delTCT	0.208	n.a.	1	[3]	0.164371	0.0100227	3
E99V	0.221	n.a.	1	[4]	0.363334	0.0143428	3
I116N	0.17	n.a.	1	[5]	0.306389	0.0158195	3
G139S	0.09	n.a.	1	[6]	0.594016	0.041158	3
F232L	0.3	n.a.	1	[7]	0.212639	0.00200323	3
V234E	0.42	n.a.	1	[8]	0.531351	0.0420204	3
R247C	0.7644	n.a.	1	[9]	0.560342	0.051051	3
G249R	0.34	n.a.	1	[10]	0.562777	0.0343029	3
D280V	0.45	0.0707107	2	[11][12]	0.277048	0.010791	3
E281*	0.2	n.a.	1	[13]	0.165905	0.00688385	3
K283I	0.56	n.a.	1	[14]	0.464221	0.0308973	3
L287P	0.222	n.a.	1	[15]	0.173376	0.00616263	3
H358D	0.157	n.a.	1	[16]	0.324812	0.0197281	3
P393L	0.16	n.a.	1	[17]	0.225926	0.017048	3
M409T	0.35	n.a.	1	[18]	0.276451	0.0147095	3
n represents times of independent experimental measures
[1]M. Zorzetto et al., “SERPINA1 gene variants in individuals from the general population with reduced α1-antitrypsin concentrations,” Clin. Chem., vol. 54, no. 8, pp. 1331–1338, 2008.
[2]A. F. M. Alexander Graham, Noor A. Kalsheker, Fiona J. Bamforth, Clive R. Newton, “Molecular characterisation of two alpha-1-antitrypsin deficiency variants: proteinase inhibitor (Pi) Null(Newport) (Gly115----Ser) and (Pi) Z Wrexham (Ser-19----Leu),” Hum Genet, vol. 85, no. 5, pp. 537–540, 1990.
[3]D. T. Curiel et al., “Molecular basis of the liver and lung disease associated with the α1-antitrypsin deficiency allele M(malton),” J. Biol. Chem., vol. 264, no. 23, pp. 13938–13945, 1989.
[4]E. Miranda et al., “The pathological Trento variant of alpha-1-antitrypsin (E75V) shows nonclassical behaviour during polymerization,” FEBS J., vol. 284, no. 13, pp. 2110–2126, 2017.
[5]G. C. Fraizer, M. A. Siewertsen, M. H. Hofker, M. G. Brubacher, and D. W. Cox, “A null deficiency allele of α1-antitrypsin, QOludwigshafen, with altered tertiary structure,” J. Clin. Invest., vol. 86, no. 6, pp. 1878–1884, 1990
[6]F. J. Bamforth and N. A. Kalsheker, “Alpha1 antitrypsin deficiency due to Pi null: Clinical presentation and evidence for molecular heterogeneity,” J. Med. Genet., vol. 25, no. 2, pp. 83–87, 1988.
[7]F. Kueppers, M. D. Andrake, Q. Xu, R. L. Dunbrack, J. Kim, and C. L. Sanders, “Protein modeling to assess the pathogenicity of rare variants of SERPINA1 in patients suspected of having Alpha 1 Antitrypsin Deficiency,” BMC Med. Genet., vol. 20, no. 1, 2019.
[8]C. R. E. F. Id, M. L. Scb, and K. Library, “Molecular characterization of 7 newalpha-1 anti-trypsin (A1AT) variants including two with an associated deficient phenotype,” Clin Chim Acta, pp. 17–19, 2014.
[9]H. Okayama, M. Brantly, M. Holmes, and R. G. Crystal, “Characterization of the molecular basis of the α1-antitrypsin F allele,” Am. J. Hum. Genet., vol. 48, no. 6, pp. 1154–1158, 1991.
[10]D. Medicina et al., “Molecular characterization of the new defective Pbrescia alpha1-antitrypsin allele,” Hum. Mutat., vol. 30, no. 8, 2009.
[11]J. A. Bornhorst, F. R. O. Calderon, M. Procter, W. Tang, E. R. Ashwood, and R. Mao, “Genotypes and serum concentrations of human alpha-1-antitrypsin ‘P’ protein variants in a clinical population,” J. Clin. Pathol., vol. 60, no. 10, pp. 1124–1128, 2007.
[12]M. A. Graham A, Kalsheker NA, Newton CR, Bamforth FJ, Powell SJ, “Molecular characterisation of three alpha-1-antitrypsin deficiency variants: proteinase inhibitor (Pi) nullcardiff (Asp256----Val); PiMmalton (Phe51----deletion) and PiI (Arg39----Cys).” pp. 55–58, 1989.
[13]I. Ferrarotti et al., “Identification and characterisation of eight novel SERPINA1 Null mutations,” Orphanet J. Rare Dis., vol. 9, no. 1, pp. 1–9, 2014.
[14]A. M. Fra et al., “Three new alpha1-antitrypsin deficiency variants help to define a C-terminal region regulating conformational change and polymerization,” PLoS One, vol. 7, no. 6, 2012.
[15]C. R. E. F. Id, E. Scb, and K. Library, “Alpha-1 antitrypsin deficiency caused by a novel mutation (p.Leu263Pro): Pi*ZQ0gaia --- Q0gaia allele,” pp. 2–5, 2015.
[16]E. Miranda et al., “A novel monoclonal antibody to characterize pathogenic polymers in liver disease associated with α1-antitrypsin deficiency,” Hepatology, vol. 52, no. 3, pp. 1078–1088, 2010.
[17]J. Prins, B. B. Van Der Meijden, R. J. Kraaijenhagen, and J. P. M. Wielders, “Inherited chronic obstructive pulmonary disease: New selective-sequencing workup for α1-antitrypsin deficiency identifies 2 previously unidentified null alleles,” Clin. Chem., vol. 54, no. 1, pp. 101–107, 2008.
[18]S. H. Zhan et al., “Sanger sequencing solved a cryptic case of severe alpha1-antitrypsin deficiency,” Clin. Biochem., vol. 45, no. 6, pp. 499–501, 2012.

## Sheet: Fig. 1g
Figure 1g
Variant	Secreted Monomer			NE Inhibitory Activity			Linear fit
	avg.	s.d.	n	avg.	s.d.	n	Pearson 's r	p value
WT	1.00015	0.000395421	3	1	1.30348e-09	3	0.77	4.31e-06
S6L	0.355264	0.0290221	3	0.661955	0.0324517	3
S38F	0.886573	0.0457972	3	0.979392	0.0805805	3
H39N	0.559959	0.053836	3	0.940893	0.0870566	3
S60R	1.15166	0.0364579	3	0.830308	0.0398795	3
Y62*	0.154612	0.00331352	3	0.255715	0.0238787	3
R63C	0.523714	0.0243917	3	0.665601	0.0390926	3
L65P	0.191283	0.0126801	3	0.405541	0.0392464	3
S71I	0.525669	0.0369836	3	0.712924	0.0324807	3
I74N	0.277915	0.00464257	3	0.540211	0.05088	3
227-229delTCT	0.164371	0.0100227	3	0.359222	0.0145348	3
S77F	0.143613	0.00635823	3	0.503741	0.0142779	3
A82D	0.403196	0.0237251	3	0.433372	0.0408775	3
A84T	0.551777	0.0392416	3	0.7734	0.0332499	3
G91E	0.260982	0.0191528	3	0.679772	0.0476662	3
T92I	0.333853	0.0250298	3	0.723129	0.036116	3
E99V	0.363334	0.0143428	3	0.566412	0.0376299	3
N107K	0.446986	0.0132171	3	0.611776	0.0587102	3
T109M	0.846387	0.0733689	3	0.83354	0.0515972	3
I116N	0.306389	0.0158195	3	0.520645	0.0280422	3
G119V	1.36014	0.078992	3	0.837201	0.0381957	3
R125H	0.569631	0.0322225	3	0.733133	0.0402144	3
Q129P	0.345338	0.0252319	3	0.560971	0.0401515	3
G139S	0.594016	0.041158	3	0.773612	0.0259137	3
G172R	0.450723	0.0402498	3	0.793493	0.0525707	3
E175K	0.230307	0.00252469	3	0.450265	0.039602	3
Q180E	1.35294	0.0415593	3	0.984333	0.0451061	3
K198E	0.371272	0.0305417	3	0.835617	0.0691687	3
Y211H	1.29726	0.0578208	3	0.88372	0.0278086	3
F222L	0.519985	0.0212878	3	0.915797	0.0450914	3
E228K	0.521028	0.045898	3	0.747197	0.0479476	3
F232L	0.212639	0.00200323	3	0.623593	0.027962	3
V234E	0.531351	0.0420204	3	0.704883	0.0305606	3
V237A	0.881305	0.0301833	3	1.00737	0.0863942	3
P243S	1.2275	0.0641744	3	0.801676	0.042008	3
R247C	0.560342	0.051051	3	0.699277	0.0181262	3
G249R	0.562777	0.0343029	3	0.699116	0.0242495	3
F251C	0.36775	0.00554959	3	0.595027	0.0518713	3
C256W	0.56091	0.027109	3	0.574003	0.0527189	3
T273A	0.737535	0.0367337	3	0.801315	0.0734361	3
D280V	0.277048	0.010791	3	0.560605	0.0310918	3
E281*	0.165905	0.00688385	3	0.385983	0.0286128	3
K283I	0.464221	0.0308973	3	0.589978	0.0523828	3
L287P	0.173376	0.00616263	3	0.648154	0.0324423	3
E288V	0.428228	0.0308271	3	0.560628	0.017848	3
T292I	0.46784	0.0249189	3	0.762017	0.0158562	3
D294N	0.406826	0.0534571	3	0.745639	0.0665024	3
K298N	1.37726	0.0622205	3	0.802421	0.0434142	3
L300P	0.484635	0.0147757	3	0.68782	0.0270576	3
E303Q	1.38794	0.0584094	3	0.949149	0.0435108	3
A308S	0.787815	0.0323535	3	1.03116	0.0771712	3
K334E	1.05999	0.0520453	3	0.828078	0.0312044	3
1027-1028delTC	0.149714	0.00694849	3	0.43653	0.0403063	3
G344R	1.13782	0.0803874	3	1.13885	0.0754567	3
G344E	0.871989	0.0495988	3	0.901777	0.0545432	3
V345F	1.02098	0.0726924	3	0.923022	0.0473133	3
k352E	0.4707	0.0156205	3	0.650171	0.0500865	3
S354F	0.733958	0.0410066	3	1.00366	0.0325791	3
V357M	0.328981	0.0212771	3	0.38347	0.0149515	3
H358D	0.324812	0.0197281	3	0.484969	0.0227635	3
K359E	0.534955	0.03647	3	0.646402	0.054395	3
A360P	0.485925	0.0222396	3	0.451178	0.0379237	3
A360T	0.672445	0.0513875	3	0.601508	0.0563784	3
D365N	0.630836	0.0604176	3	0.802642	0.0713655	3
Z	0.366508	0.0107626	3	0.355536	0.0191504	3
A379D	1.00419	0.0371691	3	0.907351	0.0264199	3
M382R	1.41777	0.0787257	3	1.08179	0.0727885	3
P386S	0.283563	0.00463852	3	0.525362	0.0697314	3
E387K	0.194815	0.0110461	3	0.646102	0.0618027	3
K392E	0.451186	0.0324676	3	0.675977	0.041136	3
P393L	0.225926	0.017048	3	0.505758	0.040619	3
P393S	0.35844	0.0156688	3	0.634831	0.0265633	3
P393T	0.486105	0.0191874	3	0.822835	0.0336817	3
E400D	1.28731	0.0387356	3	0.95261	0.0533582	3
M409T	0.276451	0.0147095	3	0.382741	0.0215542	3
P415H	0.19459	0.00745223	3	0.573111	0.0487584	3
n represents times of independent experimental measures

## Sheet: Fig. 1h
Figure 1h
Variant	Intracellular Polymer			NE Inhibitory Activity			Linear fit
	avg.	s.d.	n	avg.	s.d.	n	Pearson 's r	p value
WT	0.188795	0.00309285	3	1	1.30348e-09	3	-0.337	0.003
S6L	0.379576	0.0271736	3	0.661955	0.0324517	3
S38F	0.110885	0.00535498	3	0.979392	0.0805805	3
H39N	0.179634	0.00791102	3	0.940893	0.0870566	3
S60R	0.479038	0.0233994	3	0.830308	0.0398795	3
Y62*	0.0722117	0.00251942	3	0.255715	0.0238787	3
R63C	0.699235	0.018516	3	0.665601	0.0390926	3
L65P	0.432123	0.0422038	3	0.405541	0.0392464	3
S71I	0.126668	0.00988857	3	0.712924	0.0324807	3
I74N	0.921105	0.0319541	3	0.540211	0.05088	3
227-229delTCT	0.982645	0.027651	3	0.359222	0.0145348	3
S77F	1.19446	0.0647656	3	0.503741	0.0142779	3
A82D	0.733822	0.0325337	3	0.433372	0.0408775	3
A84T	0.100177	0.00454195	3	0.7734	0.0332499	3
G91E	0.109491	0.00606345	3	0.679772	0.0476662	3
T92I	0.105824	0.00473403	3	0.723129	0.036116	3
E99V	0.587146	0.0236236	3	0.566412	0.0376299	3
N107K	0.124162	0.00330218	3	0.611776	0.0587102	3
T109M	0.208115	0.0147324	3	0.83354	0.0515972	3
I116N	0.50018	0.0360757	3	0.520645	0.0280422	3
G119V	0.187424	0.0129506	3	0.837201	0.0381957	3
R125H	0.127572	0.00227946	3	0.733133	0.0402144	3
Q129P	0.132716	0.00972305	3	0.560971	0.0401515	3
G139S	0.183823	0.0141207	3	0.773612	0.0259137	3
G172R	0.134687	0.013043	3	0.793493	0.0525707	3
E175K	0.0983136	0.00322133	3	0.450265	0.039602	3
Q180E	0.21992	0.0220336	3	0.984333	0.0451061	3
K198E	0.170103	0.00899955	3	0.835617	0.0691687	3
Y211H	0.247753	0.011888	3	0.88372	0.0278086	3
F222L	0.384158	0.00852262	3	0.915797	0.0450914	3
E228K	0.199668	0.0131454	3	0.747197	0.0479476	3
F232L	0.259258	0.0132241	3	0.623593	0.027962	3
V234E	0.534244	0.0315772	3	0.704883	0.0305606	3
V237A	0.323324	0.0193608	3	1.00737	0.0863942	3
P243S	0.570963	0.0300789	3	0.801676	0.042008	3
R247C	0.456214	0.0409193	3	0.699277	0.0181262	3
G249R	0.731091	0.0437681	3	0.699116	0.0242495	3
F251C	0.286096	0.0157953	3	0.595027	0.0518713	3
C256W	0.390262	0.0201679	3	0.574003	0.0527189	3
T273A	0.27753	0.0137142	3	0.801315	0.0734361	3
D280V	0.679911	0.0328116	3	0.560605	0.0310918	3
E281*	0.0672073	0.00294491	3	0.385983	0.0286128	3
K283I	0.741173	0.0239013	3	0.589978	0.0523828	3
L287P	1.05313	0.0353432	3	0.648154	0.0324423	3
E288V	0.77544	0.0534439	3	0.560628	0.017848	3
T292I	0.848753	0.0617391	3	0.762017	0.0158562	3
D294N	0.198703	0.0151452	3	0.745639	0.0665024	3
K298N	0.474861	0.0113471	3	0.802421	0.0434142	3
L300P	0.271888	0.0141	3	0.68782	0.0270576	3
E303Q	0.554542	0.0123321	3	0.949149	0.0435108	3
A308S	0.573204	0.0313532	3	1.03116	0.0771712	3
K334E	0.427779	0.0224614	3	0.828078	0.0312044	3
1027-1028delTC	0.054043	0.00408938	3	0.43653	0.0403063	3
G344R	0.113643	0.00800711	3	1.13885	0.0754567	3
G344E	0.17124	0.00703807	3	0.901777	0.0545432	3
V345F	0.14644	0.00517048	3	0.923022	0.0473133	3
k352E	0.143119	0.00536758	3	0.650171	0.0500865	3
S354F	0.223733	0.0140988	3	1.00366	0.0325791	3
V357M	0.123978	0.011801	3	0.38347	0.0149515	3
H358D	1.753	0.0719797	3	0.484969	0.0227635	3
K359E	0.211656	0.015374	3	0.646402	0.054395	3
A360P	0.9598	0.062199	3	0.451178	0.0379237	3
A360T	0.502655	0.0257673	3	0.601508	0.0563784	3
D365N	0.383055	0.0222752	3	0.802642	0.0713655	3
Z	1	9.40724e-10	3	0.355536	0.0191504	3
A379D	0.403706	0.0225769	3	0.907351	0.0264199	3
M382R	0.376678	0.0104069	3	1.08179	0.0727885	3
P386S	0.105912	0.00284438	3	0.525362	0.0697314	3
E387K	0.106606	0.00917211	3	0.646102	0.0618027	3
K392E	0.609576	0.0331977	3	0.675977	0.041136	3
P393L	1.09379	0.0484758	3	0.505758	0.040619	3
P393S	0.725496	0.0359787	3	0.634831	0.0265633	3
P393T	0.878773	0.0310692	3	0.822835	0.0336817	3
E400D	0.3135	0.0204659	3	0.95261	0.0533582	3
M409T	0.959057	0.0524288	3	0.382741	0.0215542	3
P415H	1.34508	0.0672366	3	0.573111	0.0487584	3
n represents times of independent experimental measures

## Sheet: Fig. 2b
Figure 2b
NE inhibitory activity
Variant	Veh			PU-WS13
	avg.	s.d.	n	avg.	s.d.	n
Y62*	0.255715	0.0238787	3	0.278588	0.0196247	3
E366K(Z)	0.355536	0.0191504	3	0.91037	0.0371241	3
227-229delTCT	0.359222	0.0145348	3	0.76766	0.0607553	3
M409T	0.382741	0.0215542	3	0.812123	0.0654728	3
V357M	0.38347	0.0149515	3	0.428741	0.0520282	3
E281*	0.385983	0.0286128	3	0.400156	0.0352231	3
L65P	0.405541	0.0392464	3	0.710286	0.0244946	3
A82D	0.433372	0.0408775	3	0.582276	0.0252991	3
1027-1028delTC	0.43653	0.0403063	3	0.452808	0.0499122	3
E175K	0.450265	0.039602	3	0.303635	0.0223348	3
A360P	0.451178	0.0379237	3	0.461413	0.0403628	3
H358D	0.484969	0.0227635	3	0.707479	0.0478044	3
S77F	0.503741	0.0142779	3	0.730798	0.0437086	3
P393L	0.505758	0.040619	3	0.777433	0.0262108	3
I116N	0.520645	0.0280422	3	0.905026	0.0357281	3
P386S	0.525362	0.0697314	3	0.645576	0.0368865	3
I74N	0.540211	0.05088	3	0.652776	0.0613493	3
D280V(S)	0.560605	0.0310918	3	0.799913	0.0339959	3
E288V	0.560628	0.017848	3	0.940305	0.065767	3
Q129P	0.560971	0.0401515	3	1.00676	0.0503981	3
E99V	0.566412	0.0376299	3	0.585321	0.0444354	3
P415H	0.573111	0.0487584	3	0.800021	0.0486565	3
C256W	0.574003	0.0527189	3	0.877566	0.0379255	3
K283I	0.589978	0.0523828	3	0.889844	0.0439521	3
F251C	0.595027	0.0518713	3	0.769623	0.051594	3
A360T	0.601508	0.0563784	3	0.612377	0.0534874	3
N107K	0.611776	0.0587102	3	0.607865	0.03614	3
F232L	0.623593	0.027962	3	0.680334	0.0458445	3
P393S	0.634831	0.0265633	3	0.75345	0.0219803	3
E387K	0.646102	0.0618027	3	1.01304	0.0600025	3
K359E	0.646402	0.054395	3	1.10428	0.0191368	3
L287P	0.648154	0.0324423	3	0.83712	0.0450783	3
k352E	0.650171	0.0500865	3	0.660004	0.0270911	3
S6L	0.661955	0.0324517	3	0.610683	0.0250951	3
R63C	0.665601	0.0390926	3	1.0652	0.0675595	3
K392E	0.675977	0.041136	3	1.10163	0.0557461	3
G91E	0.679772	0.0476662	3	0.651202	0.0172008	3
L300P	0.68782	0.0270576	3	0.606115	0.0300174	3
G249R	0.699116	0.0242495	3	0.933213	0.0157662	3
R247C	0.699277	0.0181262	3	0.91212	0.0465956	3
V234E	0.704883	0.0305606	3	0.911832	0.0348896	3
S71I	0.712924	0.0324807	3	0.876667	0.0685112	3
T92I	0.723129	0.036116	3	0.608202	0.0395327	3
R125H	0.733133	0.0402144	3	1.11036	0.0312762	3
D294N	0.745639	0.0665024	3	0.732138	0.0675648	3
E228K	0.747197	0.0479476	3	0.951275	0.0388023	3
T292I	0.762017	0.0158562	3	0.659467	0.0287741	3
A84T	0.7734	0.0332499	3	1.04887	0.0581061	3
G139S	0.773612	0.0259137	3	0.727397	0.0367784	3
G172R	0.793493	0.0525707	3	0.771798	0.0456009	3
T273A	0.801315	0.0734361	3	0.511918	0.0250009	3
P243S	0.801676	0.042008	3	0.910401	0.0537604	3
K298N	0.802421	0.0434142	3	0.907587	0.0497804	3
D365N	0.802642	0.0713655	3	0.977485	0.0785707	3
P393T	0.822835	0.0336817	3	0.813624	0.0427208	3
K334E	0.828078	0.0312044	3	0.757862	0.0341725	3
S60R	0.830308	0.0398795	3	1.05646	0.0273257	3
T109M	0.83354	0.0515972	3	0.851591	0.0536648	3
K198E	0.835617	0.0691687	3	1.09811	0.0463133	3
G119V	0.837201	0.0381957	3	0.895775	0.0420202	3
Y211H	0.88372	0.0278086	3	1.11511	0.0334243	3
G344E	0.901777	0.0545432	3	0.900312	0.0702893	3
A379D	0.907351	0.0264199	3	0.930559	0.0523205	3
F222L	0.915797	0.0450914	3	0.850967	0.0352883	3
V345F	0.923022	0.0473133	3	0.639986	0.0181444	3
H39N	0.940893	0.0870566	3	0.837581	0.0585582	3
E303Q	0.949149	0.0435108	3	1.00998	0.040348	3
E400D	0.95261	0.0533582	3	0.933594	0.00328905	3
S38F	0.979392	0.0805805	3	0.941641	0.060309	3
Q180E	0.984333	0.0451061	3	0.987104	0.0394719	3
WT	1	1.30348e-09	3	0.987978	0.0335887	3
S354F	1.00366	0.0325791	3	0.977906	0.0138246	3
V237A	1.00737	0.0863942	3	1.07786	0.0474038	3
A308S	1.03116	0.0771712	3	0.939966	0.0577634	3
M382R	1.08179	0.0727885	3	1.08078	0.0522783	3
G344R	1.13885	0.0754567	3	1.05796	0.0583006	3
n represents times of independent experimental measures

## Sheet: Fig. 2c
Figure 2c
Secreted monomer
Variant	Veh			PU-WS13
	avg.	s.d.	n	avg.	s.d.	n
S77F	0.143613	0.00635823	3	0.346961	0.0189411	3
1027-1028delTC	0.149714	0.00694849	3	0.182754	0.0132052	3
Y62*	0.154612	0.00331352	3	0.175013	0.0126724	3
227-229delTCT	0.164371	0.0100227	3	0.284228	0.0125702	3
E281*	0.165905	0.00688385	3	0.175003	0.0137181	3
L287P	0.173376	0.00616263	3	0.489341	0.0145659	3
L65P	0.191283	0.0126801	3	0.385664	0.0314118	3
P415H	0.19459	0.00745223	3	0.483652	0.0131412	3
E387K	0.194815	0.0110461	3	0.500075	0.0259976	3
F232L	0.212639	0.00200323	3	0.228376	0.00788273	3
P393L	0.225926	0.017048	3	0.389151	0.0345457	3
E175K	0.230307	0.00252469	3	0.159728	0.011162	3
G91E	0.260982	0.0191528	3	0.558827	0.0533701	3
M409T	0.276451	0.0147095	3	0.438857	0.0077829	3
D280V	0.277048	0.010791	3	0.401193	0.0299843	3
I74N	0.277915	0.00464257	3	0.310007	0.0107271	3
P386S	0.283563	0.00463852	3	0.302279	0.00595311	3
I116N	0.306389	0.0158195	3	0.479989	0.0188183	3
H358D	0.324812	0.0197281	3	0.36806	0.0238929	3
V357M	0.328981	0.0212771	3	0.329337	0.0392551	3
T92I	0.333853	0.0250298	3	0.342224	0.0308464	3
Q129P	0.345338	0.0252319	3	1.04037	0.0542624	3
S6L	0.355264	0.0290221	3	0.923115	0.0834544	3
P393S	0.35844	0.0156688	3	0.394068	0.0102205	3
E99V	0.363334	0.0143428	3	0.433175	0.0169129	3
E366K(Z)	0.366508	0.0107626	3	0.493089	0.0298715	3
F251C	0.36775	0.00554959	3	0.37372	0.0067677	3
K198E	0.371272	0.0305417	3	1.1486	0.0451095	3
A82D	0.403196	0.0237251	3	0.394727	0.00866186	3
D294N	0.406826	0.0534571	3	0.732581	0.081931	3
E288V(S)	0.428228	0.0308271	3	0.623228	0.0326207	3
N107K	0.446986	0.0132171	3	0.378498	0.0197221	3
G172R	0.450723	0.0402498	3	0.962595	0.0904951	3
K392E	0.451186	0.0324676	3	0.692841	0.028974	3
K283I	0.464221	0.0308973	3	0.533282	0.0258538	3
T292I	0.46784	0.0249189	3	0.740461	0.0839567	3
k352E	0.4707	0.0156205	3	0.494619	0.00783974	3
L300P	0.484635	0.0147757	3	0.423881	0.0122739	3
A360P	0.485925	0.0222396	3	0.62456	0.0654181	3
P393T	0.486105	0.0191874	3	0.514996	0.0271828	3
F222L	0.519985	0.0212878	3	0.505627	0.0189739	3
E228K	0.521028	0.045898	3	0.904952	0.0904806	3
R63C	0.523714	0.0243917	3	0.635807	0.0137517	3
S71I	0.525669	0.0369836	3	0.598504	0.0512179	3
V234E	0.531351	0.0420204	3	0.556069	0.0494908	3
K359E	0.534955	0.03647	3	0.552084	0.0415666	3
A84T	0.551777	0.0392416	3	0.697617	0.0546064	3
H39N	0.559959	0.053836	3	0.688417	0.0529233	3
R247C	0.560342	0.051051	3	1.00347	0.035426	3
C256W	0.56091	0.027109	3	0.578915	0.0411893	3
G249R	0.562777	0.0343029	3	0.830057	0.0314033	3
R125H	0.569631	0.0322225	3	0.755214	0.054426	3
G139S	0.594016	0.041158	3	0.987842	0.0514725	3
D365N	0.630836	0.0604176	3	0.690062	0.0368599	3
A360T	0.672445	0.0513875	3	0.676811	0.0403291	3
S354F	0.733958	0.0410066	3	0.776181	0.0249937	3
T273A	0.737535	0.0367337	3	0.716717	0.0237567	3
A308S	0.787815	0.0323535	3	0.722357	0.0328108	3
T109M	0.846387	0.0733689	3	0.42255	0.0248839	3
G344E	0.871989	0.0495988	3	0.784262	0.00677216	3
V237A	0.881305	0.0301833	3	0.78113	0.045482	3
S38F	0.886573	0.0457972	3	0.893173	0.0461136	3
WT	1.00015	0.000395421	3	0.827412	0.0359953	3
A379D	1.00419	0.0371691	3	1.0369	0.039313	3
V345F	1.02098	0.0726924	3	0.932436	0.0809282	3
K334E	1.05999	0.0520453	3	1.22992	0.0472453	3
G344R	1.13782	0.0803874	3	0.917081	0.0745843	3
S60R	1.15166	0.0364579	3	1.18536	0.0597804	3
P243S	1.2275	0.0641744	3	1.18944	0.0776051	3
E400D	1.28731	0.0387356	3	1.51117	0.0760132	3
Y211H	1.29726	0.0578208	3	1.28768	0.0565434	3
Q180E	1.35294	0.0415593	3	1.41446	0.0712833	3
G119V	1.36014	0.078992	3	1.21404	0.0599569	3
K298N	1.37726	0.0622205	3	1.03127	0.0918475	3
E303Q	1.38794	0.0584094	3	1.3422	0.0606678	3
M382R	1.41777	0.0787257	3	1.51279	0.0743413	3
n represents times of independent experimental measures

## Sheet: Fig. 2d
Figure 2d
NE inhibitory activity
	avg.	s.d.	n	p value (student's t-test, two tailed) vs.Veh
Veh	1.00034	0.0564904	3	-
PU-WS13 0.5uM	1.902	0.154025	3	0.000679874
PU-WS13 1uM	1.78152	0.132615	3	0.000717691
n represents times of independent experimental measures

## Sheet: Fig. 2e
Figure 2e
Secreted Monomer
	avg.	s.d.	n	p value (student's t-test, two tailed) vs.Veh
Veh	1	0.0189241	3	-
PU-WS13 0.5uM	1.23158	0.0351243	3	0.000550534
PU-WS13 1uM	1.20356	0.0230391	3	0.000292688
n represents times of independent experimental measures

## Sheet: Fig. 2f
Figure 2f
Secreted Polymer
	avg.	s.d.	n	p value (student's t-test, two tailed) vs.Veh
Veh	1.00009	0.0267048	3	-
PU-WS13 0.5uM	0.873554	0.0177233	3	0.00239
PU-WS13 1uM	0.852786	0.0315114	3	0.00349
n represents times of independent experimental measures

[truncated: 50 more sheets: Fig.3a, Fig.3b, Fig.3c-d, Fig.4a, Fig.4b, Fig.4c, Fig.5a, Fig. 6a, Fig.6b, Fig. 7a, Fig.7b, Supp. Fig. 1a, Supp. Fig. 1c, Supp. Fig. 2a, Supp. Fig. 2b, Supp. Fig. 2c, Supp. Fig. 3a, Supp. Fig. 3b, Supp. Fig. 4a, Supp. Fig. 4c …]
